# Supplementary material for: Unraveling the antimicrobial potential of Lactiplantibacillus plantarum strains TE0907 and TE1809 sourced from Bufo gargarizans: advancing the frontier of probiotic-based therapeutics
Source: Front Microbiol. 2024 Feb 14;15:1347830. doi: 10.3389/fmicb.2024.1347830 (PMC10899456; doi:10.3389/fmicb.2024.1347830)
Supplement: Supplementary material S2 — The sensitivity testing results of TE0907 and TE1809 against seven common antibiotics [sensitive (S), intermediate (I), and resistant (R), with antimicrobial disk concentrations in μg per disk and inhibition zone diameter criteria in millimeters] are based on the standards established by the Clinical and Laboratory Standards Institute (CLSI) of the United States. [file Data_Sheet_2.xlsx]

## Sheet: Sheet1
strains	Clindamycin	Clarithromycin	Gentamycin	Chloroamphenicol	Tetracycline	Ampicillin	Ceftriaxone
L. plantarum TE0907	S	S	I	S	S	S	S
L. plantarum TE1809	S	S	I	S	S	S	S
