# Supplementary material for: Unraveling the antimicrobial potential of Lactiplantibacillus plantarum strains TE0907 and TE1809 sourced from Bufo gargarizans: advancing the frontier of probiotic-based therapeutics
Source: Front Microbiol. 2024 Feb 14;15:1347830. doi: 10.3389/fmicb.2024.1347830 (PMC10899456; doi:10.3389/fmicb.2024.1347830)
Supplement: Supplementary material S3 — Genomic chromosomal circos plot annotation file. [file Data_Sheet_3.xlsx]

## Sheet: Sheet1
GC
16S rRNA	red
23S rRNA	blue
5S rRNA	green
tRNA	152,22,113
COG
C	53226105
D	142,0,52
E	63,22,163
F	143,13,249
G	146,88,208
H	130101178
I	239,98,26
J	228,42,81
K	220,203,4
L	233242181
M	39128119
N	231139238
O	146214183
P	48,105,92
Q	86246120
R	149100153
S	15,17,2
T	239138162
U	144,233,29
V	28188170
GO
1,2-diacylglycerol 3-glucosyltransferase activity	53226105
1,3-propanediol dehydrogenase activity	142,0,52
1,4-alpha-glucan branching enzyme activity	63,22,163
1,4-dihydroxy-2-naphthoyl-CoA synthase activity	143,13,249
15-hydroxyprostaglandin dehydrogenase (NADP+) activity	146,88,208
1-(5-phosphoribosyl)-5-[(5-phosphoribosylamino)methylideneamino]imidazole-4-carboxamide isomerase activity	130101178
16S rRNA (adenine(1518)-N(6)/adenine(1519)-N(6))-dimethyltransferase activity	239,98,26
16S rRNA (guanine(966)-N(2))-methyltransferase activity	228,42,81
1-acylglycerol-3-phosphate O-acyltransferase activity	220,203,4
1-deoxy-D-xylulose 5-phosphate biosynthetic process	233242181
1-deoxy-D-xylulose-5-phosphate synthase activity	39128119
1-phosphofructokinase activity	231139238
2',3'-cyclic-nucleotide 2'-phosphodiesterase activity	146214183
23S rRNA (guanine(745)-N(1))-methyltransferase activity	48,105,92
2,5-didehydrogluconate reductase activity	86246120
2-alkenal reductase (NADP+) activity	149100153
2-amino-4-hydroxy-6-hydroxymethyldihydropteridine diphosphokinase activity	15,17,2
2-dehydro-3-deoxygluconokinase activity	239138162
2-dehydro-3-deoxy-phosphogluconate aldolase activity	144,233,29
2-dehydropantoate 2-reductase activity	28188170
2 iron, 2 sulfur cluster binding	99,131,65
2-isopropylmalate synthase activity	230171117
2-succinyl-5-enolpyruvyl-6-hydroxy-3-cyclohexene-1-carboxylic-acid synthase activity	87141150
2-succinyl-6-hydroxy-2,4-cyclohexadiene-1-carboxylate synthase activity	201,216,16
3'(2'),5'-bisphosphate nucleotidase activity	110,161,54
3,4-dihydroxy-2-butanone-4-phosphate synthase activity	162172233
3'-5' exonuclease activity	120126102
3'-5'-exoribonuclease activity	216149122
3-dehydroquinate dehydratase activity	106,12,90
3-dehydroquinate synthase activity	132198198
3-deoxy-7-phosphoheptulonate synthase activity	6,18,93
3-hydroxybutyrate dehydrogenase activity	67,47,152
3-hydroxyisobutyrate dehydrogenase activity	10,30,83
3-hydroxyoctanoyl-[acyl-carrier-protein] dehydratase activity	105,198,81
3 iron, 4 sulfur cluster binding	104,83,223
3-isopropylmalate dehydratase activity	92,236,77
3-isopropylmalate dehydratase complex	41121241
3-isopropylmalate dehydrogenase activity	144,106,18
3'-nucleotidase activity	16,41,148
3-oxoacyl-[acyl-carrier-protein] reductase (NADPH) activity	168155164
3-oxoacyl-[acyl-carrier-protein] synthase activity	22,52,220
3-phosphoshikimate 1-carboxyvinyltransferase activity	1,182,36
4-alpha-glucanotransferase activity	249,80,69
4-amino-4-deoxychorismate synthase activity	244,207,93
4-carboxymuconolactone decarboxylase activity	240,3,56
4-(cytidine 5'-diphospho)-2-C-methyl-D-erythritol kinase activity	75,24,53
4-hydroxy-2-oxoglutarate aldolase activity	125,203,50
4-hydroxy-tetrahydrodipicolinate reductase	100,5,26
4-hydroxy-tetrahydrodipicolinate synthase	238235178
4 iron, 4 sulfur cluster binding	176202230
4-(trimethylammonio)butanoate transport	67,93,205
5'-3' exonuclease activity	240,72,65
5-amino-6-(5-phosphoribosylamino)uracil reductase activity	100,232,7
5-(carboxyamino)imidazole ribonucleotide mutase activity	129155205
5-(carboxyamino)imidazole ribonucleotide synthase activity	255243165
5-formyltetrahydrofolate cyclo-ligase activity	130,0,74
5-methyltetrahydropteroyltriglutamate-homocysteine S-methyltransferase activity	126,253,88
5'-nucleotidase activity	240116164
5-phosphoribose 1-diphosphate biosynthetic process	109,94,99
6,7-dimethyl-8-ribityllumazine synthase activity	86251122
6-aminohexanoate-cyclic-dimer hydrolase activity	155219189
6-phospho-beta-glucosidase activity	77217210
6-phosphofructokinase activity	38,73,249
6-phosphofructokinase complex	78,226,50
7,8-dihydroneopterin 3'-triphosphate biosynthetic process	87,43,90
7S RNA binding	132,154,51
acetaldehyde dehydrogenase (acetylating) activity	210122112
acetate kinase activity	168,106,37
acetoin biosynthetic process	127157185
acetoin catabolic process	34,138,54
acetoin dehydrogenase activity	116,78,14
acetolactate decarboxylase activity	109,112,48
acetolactate synthase activity	120159189
acetyl-CoA biosynthetic process	13,243,36
acetyl-CoA C-acetyltransferase activity	136,61,22
acetyl-CoA carboxylase activity	196132192
acetyl-CoA carboxylase complex	168,90,41
acetyl-CoA:L-glutamate N-acetyltransferase activity	44252153
acetylglucosaminyltransferase activity	221,50,12
acetylglutamate kinase activity	6,227,82
acetylornithine deacetylase activity	227246133
acetyltransferase activity	36,229,71
acid-amino acid ligase activity	135,6,138
[acyl-carrier-protein] S-malonyltransferase activity	92255242
acyl-lysine deacylase activity	8,98,9
acylphosphatase activity	197,18,35
acyl-phosphate glycerol-3-phosphate acyltransferase activity	247180167
adenine phosphoribosyltransferase activity	43177135
adenine salvage	16,21,197
adenosine deaminase activity	208103210
adenosylhomocysteine nucleosidase activity	210,251,29
adenylate kinase activity	166,174,81
adenyl-nucleotide exchange factor activity	206,190,87
adenylosuccinate synthase activity	58114197
ADP-ribose diphosphatase activity	135243175
ADP-ribosyl-[dinitrogen reductase] hydrolase activity	121187205
agmatine deiminase activity	210,191,5
alanine racemase activity	101114212
alanine-tRNA ligase activity	250,51,205
alanyl-tRNA aminoacylation	252,142,63
Ala-tRNA(Pro) hydrolase activity	166,210,44
alcohol dehydrogenase activity, zinc-dependent	154,90,3
alcohol dehydrogenase (NAD) activity	23,82,80
alcohol metabolic process	11,98,85
aldehyde-lyase activity	146,42,49
aldose 1-epimerase activity	224,52,55
alginic acid biosynthetic process	43241114
alkanal monooxygenase (FMN-linked) activity	156,97,55
alkyl hydroperoxide reductase activity	215,40,150
alkylphosphonate transmembrane transporter activity	235,2,195
alkylphosphonate transport	135102209
alpha,alpha-phosphotrehalase activity	30248182
alpha-amylase activity	188,41,150
alpha-glucuronidase activity	149235170
alpha-mannosidase activity	180,83,70
alpha-ribazole phosphatase activity	241,232,42
amidase activity	13130137
amidophosphoribosyltransferase activity	163154191
amine metabolic process	98130197
amino acid binding	106119163
amino acid transmembrane transporter activity	76,105,86
amino acid transport	209,8,205
aminoacyl-tRNA editing activity	82222129
aminoacyl-tRNA hydrolase activity	189,247,55
aminoacyl-tRNA ligase activity	215,81,94
aminopeptidase activity	139,50,180
ammonium transmembrane transporter activity	154246123
AMP binding	227178254
AMP biosynthetic process	93,54,164
AMP salvage	164,50,145
anaerobic ribonucleoside-triphosphate reductase complex	208,236,74
anthranilate phosphoribosyltransferase activity	138,21,115
anthranilate synthase activity	173,170,88
antibacterial peptide secretion	209240166
antibiotic biosynthetic process	126168142
antibiotic transport	61,190,3
antiporter activity	52121212
apical plasma membrane	101,249,59
apoplast	249202207
apoptotic process	101,154,52
arabinose catabolic process	167148251
aralkylamine N-acetyltransferase activity	87,32,225
arbutin transmembrane transporter activity	170,253,48
arginine binding	179,30,45
arginine biosynthetic process	162,88,152
arginine biosynthetic process via ornithine	70,172,36
arginine catabolic process	94,143,67
arginine catabolic process to ornithine	194,31,95
arginine deiminase activity	138242138
arginine deiminase pathway	164,39,174
arginine metabolic process	242,8,245
arginine:ornithine antiporter activity	136,214,11
arginine-tRNA ligase activity	30200232
argininosuccinate lyase activity	235103218
argininosuccinate synthase activity	246177142
arginyl-tRNA aminoacylation	184,79,65
aromatic amino acid family biosynthetic process	218,218,84
aromatic compound catabolic process	131,63,189
arsenate reductase (thioredoxin) activity	54127107
arylformamidase activity	42206151
asparaginase activity	172,47,60
asparagine biosynthetic process	68167187
asparagine synthase (glutamine-hydrolyzing) activity	237207246
asparagine-tRNA ligase activity	190102158
asparaginyl-tRNA aminoacylation	249,12,100
aspartate-ammonia ligase activity	48,18,250
aspartate carbamoyltransferase activity	128205208
aspartate kinase activity	255,41,115
aspartate racemase activity	48175249
aspartate-semialdehyde dehydrogenase activity	122197240
aspartate-tRNA ligase activity	208,60,11
aspartic-type endopeptidase activity	60,39,213
aspartyl-tRNA aminoacylation	163,78,96
asymmetric cell division	65,66,173
ATP:3'-cytidine-cytidine-tRNA adenylyltransferase activity	4,239,58
ATPase activity	133,234,50
ATPase activity, coupled to transmembrane movement of ions, phosphorylative mechanism	42,42,220
ATPase activity, coupled to transmembrane movement of substances	172,62,190
ATP binding	145,46,168
ATP-binding cassette (ABC) transporter complex	170,223,30
ATP biosynthetic process	204,96,84
ATP catabolic process	97,159,25
ATP-dependent 3'-5' DNA helicase activity	105,28,36
ATP-dependent chromatin remodeling	79216255
ATP-dependent DNA helicase activity	12123241
ATP-dependent helicase activity	211135183
ATP-dependent peptidase activity	77,140,14
ATP-dependent RNA helicase activity	117,72,0
ATP hydrolysis coupled proton transport	206,195,24
ATP phosphoribosyltransferase activity	221,110,93
ATP synthesis coupled proton transport	122,47,246
auxin biosynthetic process	114,251,17
axon cargo transport	2,115,87
axonogenesis	251209112
bacterial nucleoid	62147146
bacteriocin immunity	193251120
bacteriocin transport	53,154,96
barrier septum assembly	110,19,68
base-excision repair	159,64,9
beta-galactosidase activity	161130147
beta-galactosidase complex	46,214,69
beta-glucoside kinase activity	25,232,51
beta-ketoacyl-acyl-carrier-protein synthase II activity	190,86,47
beta-ketoacyl-acyl-carrier-protein synthase III activity	243139207
beta-ketoadipate pathway	30,57,50
beta-lactam antibiotic catabolic process	0,182,190
beta-lactamase activity	96104239
beta-N-acetylhexosaminidase activity	113,14,76
beta-phosphoglucomutase activity	8,74,65
bicarbonate binding	142,255,71
biliverdin reductase activity	1,61,244
biofilm formation	94254138
bioluminescence	62145106
biosynthetic process	111191222
biotin-[acetyl-CoA-carboxylase] ligase activity	245126182
biotin carboxylase activity	168,70,198
biotin transporter activity	214,201,88
branched-chain amino acid transmembrane transporter activity	127,88,141
butanediol metabolic process	66250117
C4-dicarboxylate transmembrane transporter activity	100,7,214
C-5 methylation of cytosine	100,8,92
cadmium-exporting ATPase activity	34197110
calcium ion binding	255,87,232
calcium-transporting ATPase activity	16,75,118
capsule polysaccharide biosynthetic process	247,25,196
carbamate kinase activity	191153123
carbamoyl phosphate biosynthetic process	183178245
carbamoyl phosphate catabolic process	243215146
carbamoyl-phosphate synthase (glutamine-hydrolyzing) activity	19240225
carbohydrate binding	144,51,152
carbohydrate biosynthetic process	12,253,75
carbohydrate catabolic process	167,126,67
carbohydrate kinase activity	184,7,11
carbohydrate metabolic process	93206129
carbohydrate phosphorylation	80,50,63
carbohydrate transmembrane transporter activity	29,14,32
carbohydrate transport	9100244
carbonate dehydratase activity	13134157
carbon-nitrogen ligase activity, with glutamine as amido-N-donor	74213184
carbon-oxygen lyase activity	124,26,30
carbon utilization	218202169
carbonyl reductase (NADPH) activity	111,242,25
carboxy-cis,cis-muconate cyclase activity	44191200
carboxylesterase activity	67,106,14
carboxylic acid binding	117,66,169
carboxylic acid metabolic process	30,73,13
carboxy-lyase activity	192,93,53
carboxypeptidase activity	178,233,15
cardiolipin biosynthetic process	106203192
cardiolipin synthase activity	189203151
carnitine metabolic process	219,218,39
carnitine transmembrane transporter activity	213,206,67
catabolic process	95,34,177
catalase activity	198203102
catalytic activity	249,10,75
catechol 2,3-dioxygenase activity	159,63,18
cation binding	226136125
cation channel activity	90,32,252
cation transmembrane transporter activity	158,7,114
cation transport	200,10,74
CDP-diacylglycerol biosynthetic process	106,208,96
CDP-diacylglycerol-glycerol-3-phosphate 3-phosphatidyltransferase activity	71,179,44
CDP-glycerol glycerophosphotransferase activity	8191178
cell adhesion	202167123
cell cycle	85196183
cell division	72137145
cell division site part	2163146
cell migration	67,203,78
cell morphogenesis	68,17,252
cell outer membrane	97,78,117
cell proliferation	232,239,16
cell redox homeostasis	225205253
cell surface	59115222
cellular amino acid biosynthetic process	98105182
cellular amino acid metabolic process	89,63,157
cellular aromatic compound metabolic process	79,48,118
cellular calcium ion homeostasis	166,121,30
cellular carbohydrate metabolic process	20,58,14
cellular iron ion homeostasis	164,188,68
cellular manganese ion homeostasis	132242240
cellular metabolic compound salvage	128144243
cellular metabolic process	68,15,140
cellular process	214142147
cellular protein modification process	56,37,189
cellular response to cadmium ion	204220250
cellular response to glucose starvation	3213176
cellular response to hormone stimulus	54245252
cellular response to phosphate starvation	179228179
cellular response to starvation	101,3,152
cellular response to stress	129,77,149
cellulose biosynthetic process	157,201,25
cellulose synthase (UDP-forming) activity	48,242,97
cell wall	241,98,74
cell wall macromolecule catabolic process	246131198
chitinase activity	16236121
chitin binding	69,87,101
chitin catabolic process	235,74,71
chloride peroxidase activity	122,4,98
chloroplast	21,81,82
chloroplast envelope	219,41,252
chloroplast stroma	44,99,204
cholesterol biosynthetic process	128240167
chorismate biosynthetic process	90,81,23
chorismate metabolic process	87,64,54
chorismate mutase activity	80,28,233
chorismate synthase activity	231194130
chromatin organization	109,67,57
chromatin remodeling complex	187148212
chromosome	81,157,54
chromosome condensation	143,93,39
chromosome segregation	216183122
chromosome separation	116239230
cinnamoyl-CoA reductase activity	20111243
citrate hydro-lyase (cis-aconitate-forming) activity	49,118,10
citrate metabolic process	230115130
citrate (Si)-synthase activity	155194205
CoA-disulfide reductase activity	16243235
cobalamin biosynthetic process	238219182
cobalt ion binding	52,244,20
cobalt ion transmembrane transporter activity	25,105,62
cobalt ion transport	206,167,72
coenzyme A biosynthetic process	51,55,248
coenzyme A metabolic process	109,77,61
coenzyme binding	199,78,98
coenzyme F420 binding	12247247
cofactor binding	171,84,227
collagen catabolic process	95178241
compound eye development	168206204
conjugation	214218131
copper ion binding	153165138
copper ion homeostasis	42201229
copper ion transmembrane transporter activity	248,92,2
copper-transporting ATPase activity	185194173
coproporphyrinogen dehydrogenase activity	110133103
coproporphyrinogen oxidase activity	238,227,14
CTP:3'-cytidine-tRNA cytidylyltransferase activity	56150161
CTP biosynthetic process	45,131,84
CTP reductase activity	91,48,79
CTP salvage	225,135,9
CTP synthase activity	57177119
CTP:tRNA cytidylyltransferase activity	43178202
cyclic-di-GMP binding	29235246
cyclic nucleotide biosynthetic process	19,200,92
cyclopropane-fatty-acyl-phospholipid synthase activity	79,111,51
cystathionine beta-lyase activity	105158118
cysteine biosynthetic process from serine	214107171
cysteine desulfurase activity	55,68,68
cysteine metabolic process	122,168,8
cysteine synthase activity	176,195,80
cysteine transport	84252161
cysteine-tRNA ligase activity	45213132
cysteine-type endopeptidase activity	21174112
cysteine-type peptidase activity	7,236,18
cysteinyl-tRNA aminoacylation	241,245,60
cytidine deaminase activity	199,6,214
cytidylate kinase activity	187194146
cytokinesis by binary fission	243244145
cytokinin biosynthetic process	245,4,12
cytolysis	3,83,84
cytoplasm	61196110
cytosine catabolic process	164,251,50
cytosine deaminase activity	99,179,64
cytosol	100,248,34
D-alanine biosynthetic process	65203119
D-alanine-D-alanine ligase activity	186105153
D-alanine-poly(phosphoribitol) ligase activity	245,169,38
D-alanyl carrier activity	76242205
damaged DNA binding	74,25,17
D-amino acid catabolic process	125,2,50
D-amino acid metabolic process	72,209,11
D-aspartate ligase activity	29,30,205
defense response to bacterium	1209176
defense response to fungus	161131163
defense response to Gram-negative bacterium	209112123
defense response to Gram-positive bacterium	133124218
defense response to virus	211,61,57
delayed rectifier potassium channel activity	98,248,69
dendrite	226125125
dendrite membrane	1,29,168
dendrite morphogenesis	97253235
de novo' AMP biosynthetic process	31180128
de novo' CTP biosynthetic process	137,77,205
de novo' IMP biosynthetic process	189,190,8
de novo' L-methionine biosynthetic process	44,247,93
de novo' pyrimidine nucleobase biosynthetic process	106130197
de novo' UMP biosynthetic process	132,51,131
deoxyguanosine kinase activity	30237155
deoxyribonuclease I activity	132,87,194
deoxyribonuclease IV (phage-T4-induced) activity	164128213
deoxyribonucleoside 5'-monophosphate N-glycosidase activity	225235157
deoxyribonucleoside diphosphate metabolic process	149147137
deoxyribonucleoside monophosphate catabolic process	69,162,8
deoxyribonucleotide biosynthetic process	25,154,72
deoxyribonucleotide catabolic process	89204175
deoxyribose-phosphate aldolase activity	248219254
deoxyribose phosphate catabolic process	188238124
dephospho-CoA kinase activity	99,57,29
dephosphorylation	13,194,38
determination of adult lifespan	72,115,19
detoxification of cadmium ion	82122161
detoxification of mercury ion	105109123
D-gluconate catabolic process	78,121,46
D-gluconate metabolic process	62241190
diacetyl reductase ((R)-acetoin forming) activity	167,226,1
diacetyl reductase ((S)-acetoin forming) activity	80100197
diacylglycerol kinase activity	21,10,242
diamine N-acetyltransferase activity	136,192,47
diaminohydroxyphosphoribosylaminopyrimidine deaminase activity	0,166,15
diaminopimelate biosynthetic process	14,54,96
diaminopimelate decarboxylase activity	151,215,79
diaminopimelate epimerase activity	22198228
dihydrofolate reductase activity	79,175,55
dihydrolipoyl dehydrogenase activity	193197243
dihydrolipoyllysine-residue acetyltransferase activity	28,0,197
dihydroneopterin aldolase activity	162196124
dihydroorotase activity	134,36,4
dihydroorotate oxidase activity	77170141
dihydroorotate oxidase (fumarate) activity	110,83,171
dihydropteroate synthase activity	87,46,96
dihydroxy-acid dehydratase activity	214,67,71
dipeptidase activity	181,90,131
dipeptidyl-peptidase activity	160,56,139
diphosphomevalonate decarboxylase activity	210,31,213
disaccharide biosynthetic process	66,200,54
di-trans,poly-cis-decaprenylcistransferase activity	53,161,57
D-lactate dehydrogenase activity	3,71,221
DNA-3-methyladenine glycosylase activity	22,90,231
DNA-(apurinic or apyrimidinic site) lyase activity	32151174
DNA binding	154,131,40
DNA catabolic process	51,78,92
DNA (cytosine-5-)-methyltransferase activity	3,75,249
DNA-dependent ATPase activity	72,4,231
DNA-dependent DNA replication	231,64,27
DNA-dependent transcription, initiation	6169133
DNA-dependent transcription, termination	62,116,6
DNA-directed DNA polymerase activity	160,67,16
DNA-directed RNA polymerase activity	209,21,104
DNA duplex unwinding	27,14,199
DNA helicase activity	74,16,157
DNA integration	96,26,15
DNA ligase (NAD+) activity	113,22,18
DNA mediated transformation	231,28,244
DNA methylation	131,22,134
DNA methylation on adenine	118,25,94
DNA modification	124,56,88
DNA N-glycosylase activity	240,101,55
DNA packaging	25,19,59
DNA polymerase III complex	59,34,205
DNA primase activity	195108105
DNA recombination	224,233,38
DNA repair	137,61,248
DNA replication	13,223,46
DNA replication initiation	12204159
DNA replication origin binding	20,80,149
DNA replication, synthesis of RNA primer	196,41,133
DNA restriction-modification system	196188131
DNA topoisomerase activity	161227210
DNA topoisomerase type I activity	163,105,47
DNA topoisomerase type II (ATP-hydrolyzing) activity	10224187
DNA topological change	240214196
DNA unwinding involved in DNA replication	57,50,183
double-strand break repair	44,7,99
double-stranded RNA binding	163,137,25
D-ribose catabolic process	31,27,147
D-ribose metabolic process	2,38,56
drug export	166,14,30
drug:hydrogen antiporter activity	59160123
drug metabolic process	29133172
drug transmembrane transport	200,126,32
drug transmembrane transporter activity	16,63,248
D-serine ammonia-lyase activity	54,14,171
D-tagatose 6-phosphate catabolic process	228,65,241
dTDP-4-dehydrorhamnose 3,5-epimerase activity	55,72,15
dTDP-4-dehydrorhamnose reductase activity	144,103,47
dTDP biosynthetic process	156,71,90
dTDP-glucose 4,6-dehydratase activity	255237160
dTDP-rhamnose biosynthetic process	73,10,192
dTMP biosynthetic process	153,124,92
dTTP biosynthetic process	13,204,88
dUMP biosynthetic process	191,8,161
dUTP diphosphatase activity	173,59,33
dUTP metabolic process	31,106,42
D-xylose 1-dehydrogenase (NADP+) activity	220192106
D-xylose catabolic process	208,56,57
D-xylose metabolic process	52,115,18
D-xylose:NADP reductase activity	170,81,108
efflux transmembrane transporter activity	180,17,40
electron carrier activity	16,71,125
electron transport chain	163160251
embryo development ending in birth or egg hatching	7,75,30
endo-1,4-beta-xylanase activity	131,158,8
endodeoxyribonuclease activity, producing 5'-phosphomonoesters	15,182,49
endonuclease activity	43,35,78
endoplasmic reticulum	183,68,158
endoplasmic reticulum membrane	250252246
endoribonuclease activity	203,136,61
endoribonuclease activity, producing 5'-phosphomonoesters	20,57,223
enone reductase activity	76203131
enoyl-[acyl-carrier-protein] reductase (NADH) activity	29,71,77
enterobacterial common antigen biosynthetic process	186,55,137
envelope	122,52,222
enzyme regulator activity	68157114
establishment of competence for transformation	193,4,66
establishment of integrated proviral latency	2223136
excinuclease ABC activity	91189197
excinuclease repair complex	175254140
exodeoxyribonuclease III activity	241246105
exodeoxyribonuclease V activity	171182138
exodeoxyribonuclease VII activity	110,133,89
exodeoxyribonuclease VII complex	123,166,72
exonuclease activity	145,94,106
exoribonuclease II activity	109,63,108
extracellular matrix	207,76,220
extracellular polysaccharide biosynthetic process	123,43,68
extracellular region	140,61,99
extrachromosomal circular DNA	236181215
FAD binding	34,27,65
FAD biosynthetic process	218143123
fatty acid beta-oxidation	151203105
fatty acid binding	245,37,172
fatty acid biosynthetic process	243,88,201
fatty acid elongation	20,11,45
fatty acid metabolic process	127122139
ferredoxin-NADP+ reductase activity	114,253,70
ferric iron binding	161,55,106
ferrochelatase activity	104,74,206
ferrous iron binding	248169122
ferrous iron import	150135124
ferrous iron transmembrane transporter activity	69208117
flavin adenine dinucleotide binding	22186123
FMN adenylyltransferase activity	210194153
FMN binding	61,13,255
FMN biosynthetic process	202,245,28
FMN catabolic process	204209207
FMN reductase activity	11,244,84
FMN reductase (NADPH) activity	176,207,65
folic acid binding	155196127
folic acid biosynthetic process	107,84,239
folic acid-containing compound biosynthetic process	149220194
[formate-C-acetyltransferase]-activating enzyme activity	205,43,65
formate C-acetyltransferase activity	214,206,81
formate-tetrahydrofolate ligase activity	105,1,21
four-way junction helicase activity	159,66,183
fructokinase activity	42104178
fructose 1,6-bisphosphate 1-phosphatase activity	10101223
fructose 1,6-bisphosphate metabolic process	24,36,166
fructose 6-phosphate metabolic process	128152171
fructose-bisphosphate aldolase activity	115121194
fucose metabolic process	69,68,31
fumarate hydratase activity	21,81,224
fumarate metabolic process	30,182,32
galactokinase activity	142,204,89
galactose metabolic process	209108213
galactoside O-acetyltransferase activity	3,11,188
gamma-aminobutyric acid catabolic process	116,56,1
GDP-mannose biosynthetic process	158,115,33
geranyltranstransferase activity	82,204,38
glucan 1,6-alpha-glucosidase activity	196,49,14
glucokinase activity	175225216
gluconate transmembrane transporter activity	99,117,2
gluconeogenesis	115,40,114
gluconokinase activity	89226111
glucosamine-1-phosphate N-acetyltransferase activity	157,79,80
glucosamine-6-phosphate deaminase activity	148,32,84
glucose 1-dehydrogenase [NAD(P)] activity	179242196
glucose-1-phosphatase activity	105,154,45
glucose-1-phosphate adenylyltransferase activity	60245126
glucose-1-phosphate thymidylyltransferase activity	232,79,157
glucose-6-phosphate dehydrogenase activity	128,65,11
glucose-6-phosphate isomerase activity	175127225
glucose metabolic process	198,29,235
glucuronate catabolic process	108187237
glucuronate isomerase activity	148,45,47
glutamate 5-kinase activity	104,198,99
glutamate-5-semialdehyde dehydrogenase activity	7,239,19
glutamate-ammonia ligase activity	85112102
glutamate biosynthetic process	178145237
glutamate decarboxylase activity	40,203,59
glutamate metabolic process	109109187
glutamate N-acetyltransferase activity	77,16,10
glutamate racemase activity	217,24,19
glutamate synthase (NADPH) activity	206202183
glutamate-tRNA ligase activity	14,10,42
glutamine biosynthetic process	102,59,121
glutamine catabolic process	201,55,121
glutamine-fructose-6-phosphate transaminase (isomerizing) activity	20,26,240
glutamine metabolic process	171,72,24
glutaminyl-tRNA synthase (glutamine-hydrolyzing) activity	252,41,32
glutamyl-tRNA aminoacylation	24194183
glutathione-disulfide reductase activity	23202143
glutathione metabolic process	203,92,156
glutathione peroxidase activity	251,2,170
glyceraldehyde-3-phosphate dehydrogenase (NAD+) (phosphorylating) activity	237,1,88
glycerate dehydrogenase activity	225109142
glycerate kinase activity	116,51,21
glycerol-3-phosphate biosynthetic process	50,110,69
glycerol-3-phosphate catabolic process	168,8,20
glycerol-3-phosphate cytidylyltransferase activity	239,52,130
glycerol-3-phosphate dehydrogenase activity	177,203,6
glycerol-3-phosphate dehydrogenase complex	16,44,199
glycerol-3-phosphate dehydrogenase [NAD+] activity	207215153
glycerol-3-phosphate dehydrogenase [NAD(P)+] activity	86,31,217
glycerol-3-phosphate metabolic process	19,194,42
glycerol-3-phosphate oxidase activity	79198134
glycerol-3-phosphate transmembrane transporter activity	118165255
glycerol catabolic process	86179118
glycerol ether metabolic process	172,5,95
glycerol kinase activity	184,84,112
glycerol metabolic process	155,99,162
glycerone kinase activity	223,213,1
glycerophosphodiester phosphodiesterase activity	86,100,90
glycerophospholipid metabolic process	174,65,35
glycine betaine transport	198213199
glycine biosynthetic process	216,44,253
glycine hydroxymethyltransferase activity	28,31,224
glycine-tRNA ligase activity	10186192
glycogen biosynthetic process	60,58,16
glycogen metabolic process	16,27,223
glycogen phosphorylase activity	191,5,91
glycolate biosynthetic process	224192138
glycolate catabolic process	73102172
glycolate oxidase activity	207220137
glycolysis	85,83,202
glycyl-tRNA aminoacylation	222,68,12
glyoxylate cycle	104,111,33
GMP biosynthetic process	231,63,203
GMP reductase activity	110,1,171
GMP synthase (glutamine-hydrolyzing) activity	117152234
Golgi apparatus	117,150,96
Golgi membrane	252,8,129
growth	112,3,136
GTPase activity	133128218
GTP binding	84235209
GTP biosynthetic process	13,74,143
GTP catabolic process	49180185
GTP cyclohydrolase I activity	222214163
GTP cyclohydrolase II activity	213,19,15
GTP diphosphokinase activity	19,46,225
guanine phosphoribosyltransferase activity	225,15,224
guanosine-3',5'-bis(diphosphate) 3'-diphosphatase activity	192192111
guanosine tetraphosphate biosynthetic process	215,28,62
guanosine tetraphosphate metabolic process	128100213
guanylate kinase activity	158,73,87
helicase activity	118133224
heme biosynthetic process	204169171
heme catabolic process	106,72,206
heme metabolic process	40,80,24
heme transport	197,19,103
heme-transporting ATPase activity	142165233
hemolysis in other organism	170210138
hermaphrodite genitalia development	200164144
heteropolysaccharide binding	204119157
hexose metabolic process	227204153
histidine biosynthetic process	171,47,232
histidine-tRNA ligase activity	79108214
histidinol dehydrogenase activity	28215216
histidinol-phosphatase activity	65,163,32
histidinol-phosphate transaminase activity	109,99,11
histidyl-tRNA aminoacylation	48120124
Holliday junction helicase complex	248,252,29
holo-[acyl-carrier-protein] synthase activity	25,131,55
homoserine dehydrogenase activity	224,171,20
homoserine kinase activity	67,78,114
homoserine O-succinyltransferase activity	181118142
host cell membrane	51,143,74
host cell plasma membrane	137,87,184
host cell wall	182210184
HslUV protease complex	254,56,208
hydrogen-exporting ATPase activity, phosphorylative mechanism	21245181
hydrogen ion transmembrane transporter activity	113,1,92
hydrolase activity	86136115
hydrolase activity, acting on acid anhydrides	250,172,40
hydrolase activity, acting on acid anhydrides, catalyzing transmembrane movement of substances	168,40,79
hydrolase activity, acting on carbon-nitrogen (but not peptide) bonds	28,7,148
hydrolase activity, acting on carbon-nitrogen (but not peptide) bonds, in linear amides	46103250
hydrolase activity, acting on ester bonds	253116232
hydrolase activity, acting on glycosyl bonds	231140255
hydrolase activity, hydrolyzing N-glycosyl compounds	21247207
hydrolase activity, hydrolyzing O-glycosyl compounds	129,76,66
hydroxyethylthiazole kinase activity	159203153
hydroxymethylglutaryl-CoA reductase activity	209203164
hydroxymethylglutaryl-CoA reductase (NADPH) activity	226100100
hydroxymethylglutaryl-CoA synthase activity	186109101
hydroxymethylpyrimidine kinase activity	125,129,30
hypoxanthine phosphoribosyltransferase activity	0,228,83
imidazoleglycerol-phosphate dehydratase activity	88,111,96
imidazoleglycerol-phosphate synthase activity	29,42,169
IMP cyclohydrolase activity	41186108
IMP dehydrogenase activity	232161205
IMP salvage	13,252,92
indole-3-glycerol-phosphate synthase activity	12105149
indolepyruvate decarboxylase activity	57,91,91
inorganic diphosphatase activity	72252160
inorganic phosphate transmembrane transporter activity	6,34,18
inosine catabolic process	251151104
inosine nucleosidase activity	104,36,149
inositol monophosphate 1-phosphatase activity	238175166
inositol monophosphate 3-phosphatase activity	241,79,250
inositol monophosphate 4-phosphatase activity	211,24,91
integral to membrane	103,36,13
integral to plasma membrane	208,17,158
intracellular	185225191
intracellular protein transmembrane transport	167,81,197
intracellular protein transport	149,42,70
intracellular signal transduction	233,48,239
intramolecular lyase activity	173145245
intramolecular oxidoreductase activity, interconverting aldoses and ketoses	103242201
intrinsic to plasma membrane	186202113
ion channel activity	111,29,119
ion transport	75147233
iron-chelate-transporting ATPase activity	59118234
iron ion binding	51,86,189
iron ion homeostasis	235182178
iron-sulfur cluster assembly	137,248,84
iron-sulfur cluster binding	223143100
isochorismate synthase activity	190,190,64
isocitrate dehydrogenase (NADP+) activity	136,55,180
isocitrate hydro-lyase (cis-aconitate-forming) activity	74254123
isoguanine deaminase activity	144,57,252
isoleucine biosynthetic process	166,46,179
isoleucine-tRNA ligase activity	16,226,32
isoleucyl-tRNA aminoacylation	219,42,245
isomerase activity	52252196
isopentenyl diphosphate biosynthetic process, mevalonate-independent pathway	127137237
isopentenyl-diphosphate delta-isomerase activity	134,76,78
isoprenoid biosynthetic process	165,62,64
kanamycin kinase activity	48,112,38
ketol-acid reductoisomerase activity	112129212
kinase activity	57,68,216
lactate oxidation	128107198
lactose biosynthetic process	34231231
lactose catabolic process via tagatose-6-phosphate	12118245
L-alanine:2-oxoglutarate aminotransferase activity	209,136,97
L-arabinose catabolic process to xylulose 5-phosphate	231195255
L-arabinose isomerase activity	39138215
L-arabinose:NADP reductase activity	34138173
large ribosomal subunit	82,115,55
L-ascorbic acid biosynthetic process	109151210
L-ascorbic acid transport	127190180
L-asparagine biosynthetic process	93,203,29
L-aspartate:2-oxoglutarate aminotransferase activity	253215166
L-cysteine desulfhydrase activity	98152162
leaf senescence	252,96,181
leucine biosynthetic process	68,39,196
leucine-tRNA ligase activity	50,186,65
leucyl-tRNA aminoacylation	241,46,129
L-fucose isomerase activity	42,64,50
L-glutamate biosynthetic process	193125177
ligase activity	101178234
ligase activity, forming carbon-nitrogen bonds	131,146,17
lignin biosynthetic process	9236223
lipid A biosynthetic process	66235217
lipid binding	72,97,8
lipid biosynthetic process	207,39,211
lipid catabolic process	124,192,59
lipid glycosylation	91,94,58
lipid metabolic process	87,221,49
lipoate-protein ligase activity	22223160
lipopolysaccharide-1,6-galactosyltransferase activity	127,33,176
lipopolysaccharide biosynthetic process	90,174,82
lipopolysaccharide core region biosynthetic process	227,10,173
lipoprotein biosynthetic process	193156210
lipoteichoic acid biosynthetic process	38,109,28
lipoyltransferase activity	157255132
L-isoleucine transaminase activity	99,71,161
liver development	190,56,64
L-lactate dehydrogenase activity	86,22,242
L-leucine transaminase activity	26127242
L-lyxose metabolic process	160137193
L-methionine biosynthetic process from homoserine via O-succinyl-L-homoserine and cystathionine	235,21,113
L-methionine salvage from methylthioadenosine	156,11,223
long-chain-(S)-2-hydroxy-long-chain-acid oxidase activity	132,2,215
L-phenylalanine:2-oxoglutarate aminotransferase activity	58,253,71
L-phenylalanine biosynthetic process	252,43,89
L-phenylalanine catabolic process	18,69,140
L-proline biosynthetic process	53,49,106
L-ribulose-phosphate 4-epimerase activity	27,67,63
L-serine ammonia-lyase activity	145,61,112
L-serine biosynthetic process	149,26,50
L-serine metabolic process	35,29,135
L-threonine ammonia-lyase activity	129,12,1
L-tyrosine:2-oxoglutarate aminotransferase activity	247106239
L-valine transaminase activity	65147240
L-valine transmembrane transporter activity	62,79,132
lyase activity	9,110,72
lysine biosynthetic process via diaminopimelate	1,229,98
lysine-tRNA ligase activity	79233109
lysosome	75128251
lysozyme activity	182112101
lysyltransferase activity	196,102,95
lysyl-tRNA aminoacylation	183,47,16
macromolecule biosynthetic process	183,1,224
magnesium-importing ATPase activity	98151187
magnesium ion binding	80,96,99
magnesium ion transmembrane transporter activity	121,74,138
maintenance of CRISPR repeat elements	134,38,22
maintenance of fidelity involved in DNA-dependent DNA replication	2,88,83
malate dehydrogenase (oxaloacetate-decarboxylating) activity	74,73,222
malate metabolic process	213,63,197
malonyl-CoA biosynthetic process	112,61,153
maltose catabolic process	113,64,79
maltose:hydrogen symporter activity	250,9,239
maltose O-acetyltransferase activity	130173176
maltose phosphorylase activity	119,89,221
maltose transmembrane transporter activity	129,57,179
manganese ion binding	0,86,68
manganese ion transmembrane transport	121,27,128
mannitol-1-phosphate 5-dehydrogenase activity	42212201
mannitol metabolic process	3,198,48
mannonate dehydratase activity	233243221
mannose-6-phosphate isomerase activity	99201245
mannose biosynthetic process	31,118,27
mannose metabolic process	2,24,242
mannosyl-glycoprotein endo-beta-N-acetylglucosaminidase activity	170235248
medium-chain-(S)-2-hydroxy-acid oxidase activity	4,13,211
meiosis	171,145,1
membrane	236,79,31
menaquinone biosynthetic process	77110242
mercury (II) reductase activity	43,74,41
mercury ion binding	203169205
metabolic process	37108205
metal ion binding	211209201
metal ion transmembrane transporter activity	68,191,99
metal ion transport	47165192
metalloendopeptidase activity	23,157,59
metalloexopeptidase activity	207,109,1
metallopeptidase activity	157128171
methanogenesis	36,36,195
methenyltetrahydrofolate cyclohydrolase activity	110,36,56
methionine adenosyltransferase activity	211,28,147
methionine biosynthetic process	83,116,27
methionine transmembrane transporter activity	239,159,77
methionine-tRNA ligase activity	241,60,129
methionyl-tRNA aminoacylation	216,157,77
methionyl-tRNA formyltransferase activity	76240116
methylated-DNA-[protein]-cysteine S-methyltransferase activity	35,58,225
methylation	66,54,34
methylenetetrahydrofolate dehydrogenase (NADP+) activity	46,81,208
methylenetetrahydrofolate reductase (NADPH) activity	207,228,7
methylenetetrahydrofolate-tRNA-(uracil-5-)-methyltransferase (FADH2-oxidizing) activity	173203137
methylglyoxal metabolic process	0,23,18
methylglyoxal reductase (NADPH-dependent) activity	255,59,149
methyl indole-3-acetate esterase activity	85,209,72
methyl jasmonate esterase activity	72,14,86
methyl salicylate esterase activity	64237238
methylthioadenosine nucleosidase activity	168151177
methyltransferase activity	172,148,39
mevalonate kinase activity	215,32,5
microtubule	90162135
microtubule associated complex	116,111,34
microtubule binding	226,12,97
microtubule cytoskeleton organization	31,132,47
mismatched DNA binding	159,29,150
mismatch repair	223,81,55
mitochondrial membrane	162191108
mitochondrial transport	63205239
mitochondrion	131,15,24
modulation by virus of host morphology or physiology	14,245,70
Mo-molybdopterin cofactor biosynthetic process	2131101
monooxygenase activity	219,64,203
monosaccharide binding	34234155
monosaccharide-transporting ATPase activity	167,137,25
morphogenesis of an epithelium	221,149,84
mRNA binding	150,164,59
mRNA catabolic process	98,163,40
mRNA processing	234,119,78
mycothiol biosynthetic process	110,74,155
myristoyl-[acyl-carrier-protein] hydrolase activity	230199238
N2-acetyl-L-ornithine:2-oxoglutarate 5-aminotransferase activity	39,223,11
N5-(carboxyethyl)ornithine synthase activity	99,87,184
N6-(1,2-dicarboxyethyl)AMP AMP-lyase (fumarate-forming) activity	217,12,150
N-acetyldiaminopimelate deacetylase activity	152138198
N-acetyl-gamma-glutamyl-phosphate reductase activity	63,19,191
N-acetylglucosamine-6-phosphate deacetylase activity	182121245
N-acetylglucosamine catabolic process	88251112
N-acetylglucosamine kinase activity	1,20,74
N-acetylglucosamine metabolic process	74125146
N-acetylglucosamine transmembrane transporter activity	117213145
N-acetylglucosaminyldiphosphoundecaprenol N-acetyl-beta-D-mannosaminyltransferase activity	185,97,76
N-acetylmannosamine metabolic process	181,74,121
N-acetylmuramic acid catabolic process	28,64,154
N-acetylmuramoyl-L-alanine amidase activity	120,92,155
N-acetylneuraminate catabolic process	81,75,187
N-acetylneuraminate lyase activity	56133151
N-acetyltransferase activity	21,45,10
N-acylglucosamine-6-phosphate 2-epimerase activity	89,232,99
NAD binding	150,71,198
NAD biosynthesis via nicotinamide riboside salvage pathway	64,162,15
NAD biosynthetic process	162214140
NADH binding	76118185
NADH dehydrogenase activity	121105187
NADH peroxidase activity	159,81,46
NAD+ kinase activity	204134140
NAD metabolic process	243,152,47
NADP binding	66203250
NADP biosynthetic process	78,151,38
NADPH binding	234,44,232
NAD(P)H dehydrogenase (quinone) activity	207240125
NAD(P)H nitroreductase activity	222,207,18
NADPH:quinone reductase activity	111,81,149
NADPH regeneration	227221140
NAD+ synthase activity	107221129
NAD+ synthase (glutamine-hydrolyzing) activity	120179156
negative regulation of apoptotic process	92113168
negative regulation of neuron apoptotic process	210,98,11
negative regulation of phosphate metabolic process	168,99,191
negative regulation of phosphate transmembrane transport	252,39,130
negative regulation of protein secretion	227,31,75
negative regulation of purine nucleobase metabolic process	150,113,80
negative regulation of transcription, DNA-dependent	121232138
negative regulation of vulval development	3166179
nematode larval development	211,69,100
neurofilament cytoskeleton organization	74,76,84
neuromuscular junction development	184,188,43
neuronal cell body membrane	64,26,59
nickel cation transmembrane transport	210,85,43
nickel cation transmembrane transporter activity	248,15,70
nicotinamide-nucleotide adenylyltransferase activity	49182182
nicotinamide riboside hydrolase activity	224225135
nicotinamide riboside transmembrane transporter activity	170,83,100
nicotinate-nucleotide adenylyltransferase activity	11,28,97
nicotinate-nucleotide diphosphorylase (carboxylating) activity	32,52,96
nicotinate nucleotide salvage	135,128,5
nicotinate phosphoribosyltransferase activity	168,75,70
nicotinic acid riboside hydrolase activity	22,113,72
nitrate assimilation	14170181
nitrate transmembrane transporter activity	224136217
nitrogenase (flavodoxin) activity	90104210
nitrogen compound metabolic process	220137116
nitrogen fixation	109,29,241
nitronate monooxygenase activity	171,63,234
N-methyltransferase activity	23,56,0
nodulation	105135211
non-membrane spanning protein tyrosine kinase activity	146,37,109
N-terminal protein amino acid acetylation	117193187
nuclear chromatin	122,63,47
nuclease activity	181248154
nucleic acid binding	45214187
nucleic acid phosphodiester bond hydrolysis	171234115
nucleobase-containing compound metabolic process	196,157,93
nucleobase-containing small molecule interconversion	170228109
nucleobase transmembrane transporter activity	230,90,16
nucleoid	222240220
nucleoside catabolic process	189,44,115
nucleoside deoxyribosyltransferase activity	94,107,14
nucleoside diphosphate kinase activity	28,222,78
nucleoside metabolic process	201,50,10
nucleoside:sodium symporter activity	45203160
nucleoside-triphosphatase activity	129,217,54
nucleoside triphosphate catabolic process	65113155
nucleoside-triphosphate diphosphatase activity	230,54,136
nucleosome binding	138,72,199
nucleotide binding	137216221
nucleotide biosynthetic process	80,211,58
nucleotide catabolic process	134,13,105
nucleotide-excision repair	4,74,177
nucleotide metabolic process	171234157
nucleotide salvage	156112119
nucleotidyltransferase activity	120,157,77
nucleus	131179218
nylon catabolic process	10167192
O-acetylhomoserine aminocarboxypropyltransferase activity	208,164,37
O antigen biosynthetic process	0,68,67
oleate hydratase activity	136,120,79
oleoyl-[acyl-carrier-protein] hydrolase activity	146,203,65
olfactory learning	93126149
oligo-1,6-glucosidase activity	66,126,54
oligopeptide transport	80,176,56
oligosaccharide reducing-end xylanase activity	85126215
O-methyltransferase activity	196116230
one-carbon metabolic process	228137166
O-phospho-L-serine:2-oxoglutarate aminotransferase activity	224124104
organelle inner membrane	243166109
organic acid metabolic process	236118167
organic acid phosphorylation	84151165
organic anion transmembrane transporter activity	146,243,99
organic phosphonate transmembrane transporter activity	195,34,186
organic phosphonate transmembrane-transporting ATPase activity	188245200
organic phosphonate transport	121,79,38
ornithine carbamoyltransferase activity	56,221,0
ornithine metabolic process	199249250
orotate phosphoribosyltransferase activity	130,53,75
orotate reductase (NADH) activity	74,92,102
orotidine-5'-phosphate decarboxylase activity	106162238
o-succinylbenzoate-CoA ligase activity	129242245
outer membrane	238,187,18
outer membrane-bounded periplasmic space	165192168
outward rectifier potassium channel activity	134129222
oxidation-reduction process	255168181
oxidative photosynthetic carbon pathway	151180212
oxidized purine nucleobase lesion DNA N-glycosylase activity	220216117
oxidoreductase activity	33122158
oxidoreductase activity, acting on a sulfur group of donors, NAD(P) as acceptor	234,20,115
oxidoreductase activity, acting on CH-OH group of donors	25,13,40
oxidoreductase activity, acting on NAD(P)H	72247196
oxidoreductase activity, acting on NAD(P)H, NAD(P) as acceptor	201,23,47
oxidoreductase activity, acting on NAD(P)H, quinone or similar compound as acceptor	38,177,81
oxidoreductase activity, acting on other nitrogenous compounds as donors	41,136,15
oxidoreductase activity, acting on single donors with incorporation of molecular oxygen, incorporation of two atoms of oxygen	131,88,110
oxidoreductase activity, acting on the aldehyde or oxo group of donors	196,14,227
oxidoreductase activity, acting on the aldehyde or oxo group of donors, NAD or NADP as acceptor	47181202
oxidoreductase activity, acting on the CH-CH group of donors	105212126
oxidoreductase activity, acting on the CH-CH group of donors, NAD or NADP as acceptor	28137234
oxidoreductase activity, acting on the CH-OH group of donors, NAD or NADP as acceptor	137,102,4
oxidoreductase activity, oxidizing metal ions	152,29,212
oxo-acid-lyase activity	58134232
palmitoyl-[acyl-carrier-protein] hydrolase activity	55,137,84
pantetheine-phosphate adenylyltransferase activity	56122133
pantothenate biosynthetic process	149,87,60
pantothenate catabolic process	0,11,82
pantothenate kinase activity	211,18,28
pathogenesis	216,163,72
penicillin amidase activity	136195201
penicillin binding	247141242
pentose-phosphate shunt	126245147
pentose-phosphate shunt, non-oxidative branch	244,30,7
peptidase activator activity	64,22,240
peptidase activity	47224245
peptidase activity, acting on L-amino acid peptides	248,57,252
peptide biosynthetic process	252202255
peptide deformylase activity	130,96,207
peptide metabolic process	131,74,28
peptide-methionine (R)-S-oxide reductase activity	162,153,50
peptide-methionine (S)-S-oxide reductase activity	159,84,246
peptide transport	177,110,96
peptide transporter activity	174190152
peptidoglycan-based cell wall	154,54,76
peptidoglycan-based cell wall biogenesis	64,129,23
peptidoglycan biosynthetic process	68,77,73
peptidoglycan catabolic process	76,56,22
peptidoglycan glycosyltransferase activity	167,226,55
peptidoglycan turnover	28,170,8
peptidyl-glutamine methylation	231184181
peptidyl-prolyl cis-trans isomerase activity	101,164,93
peptidyl-tyrosine dephosphorylation	162,144,67
periplasmic space	239216202
peroxidase activity	93188145
peroxiredoxin activity	23,105,57
peroxisome	112,98,88
phenylalanine-tRNA ligase activity	82,92,154
phenylalanyl-tRNA aminoacylation	195,22,176
phosphatase activity	57,81,89
phosphate acetyltransferase activity	35239206
phosphate-containing compound metabolic process	166153142
phosphate ion transmembrane transport	129233170
phosphate ion transmembrane-transporting ATPase activity	18,15,124
phosphate ion transport	142,82,96
phosphatidate cytidylyltransferase activity	120155235
phosphatidylglycerol biosynthetic process	74,85,153
phosphatidylinositol phosphorylation	140,214,52
phosphoenolpyruvate-dependent sugar phosphotransferase system	233,23,23
phosphoenolpyruvate-glycerone phosphotransferase activity	131,213,14
phosphoenolpyruvate-protein phosphotransferase activity	76,45,25
phosphoglucomutase activity	68,3,47
phosphogluconate dehydrogenase (decarboxylating) activity	164,168,89
phosphoglucosamine mutase activity	37,41,167
phosphoglycerate dehydrogenase activity	186,10,225
phosphoglycerate kinase activity	99,6,113
phosphoglycerate mutase activity	189,37,60
phosphoglycolate phosphatase activity	219,238,17
phospholipid biosynthetic process	237157195
phosphomannomutase activity	201,155,0
phosphomethylpyrimidine kinase activity	240,43,45
phosphomevalonate kinase activity	124218226
phospho-N-acetylmuramoyl-pentapeptide-transferase activity	105,54,36
phosphopantothenate--cysteine ligase activity	152,176,36
phosphopantothenoylcysteine decarboxylase activity	1222224
phosphopentomutase activity	67,90,159
phosphoprotein phosphatase activity	90,87,95
phosphopyruvate hydratase activity	3207223
phosphopyruvate hydratase complex	32,17,75
phosphorelay response regulator activity	52,1,243
phosphorelay sensor kinase activity	173,22,63
phosphorelay signal transduction system	66,197,46
phosphoribosylamine-glycine ligase activity	204197197
phosphoribosylaminoimidazolecarboxamide formyltransferase activity	120,77,22
phosphoribosylaminoimidazole carboxylase activity	57,244,65
phosphoribosylaminoimidazolesuccinocarboxamide synthase activity	171,36,129
phosphoribosyl-AMP cyclohydrolase activity	47,220,88
phosphoribosylanthranilate isomerase activity	184102181
phosphoribosyl-ATP diphosphatase activity	176214216
phosphoribosylformylglycinamidine cyclo-ligase activity	131,65,211
phosphoribosylformylglycinamidine synthase activity	179,99,140
phosphoribosylglycinamide formyltransferase activity	20126147
phosphoric diester hydrolase activity	105,172,52
phosphorus-oxygen lyase activity	180165143
phosphorylase activity	166255103
phosphorylation	11,13,124
phosphoserine phosphatase activity	92185111
phosphotransferase activity, alcohol group as acceptor	74,57,87
phosphotransferase activity, for other substituted phosphate groups	71,71,104
photorespiration	181116140
plasma membrane	246186116
plasmodesma	29227219
polar-amino acid-transporting ATPase activity	21,50,254
polyamine binding	124,238,70
polyamine metabolic process	105,228,5
polyamine transport	93,163,82
polyamine-transporting ATPase activity	90,142,50
poly(glycerol-phosphate) alpha-glucosyltransferase activity	85152230
polyol metabolic process	72,115,48
polyribonucleotide nucleotidyltransferase activity	179111141
polysaccharide biosynthetic process	101207110
polysaccharide catabolic process	97182110
polysaccharide transport	202,154,28
positive regulation of growth rate	44,98,65
positive regulation of mitotic cell cycle	252149100
positive regulation of sporulation resulting in formation of a cellular spore	182,85,244
positive regulation of transcription, DNA-dependent	16152212
positive regulation of transcription elongation from RNA polymerase II promoter	148102208
positive regulation of vulval development	173,221,2
postsynaptic membrane	226,83,58
potassium ion binding	90,185,55
potassium ion transmembrane transporter activity	182,43,219
potassium ion transport	213,41,170
potassium-transporting ATPase activity	203179120
P-P-bond-hydrolysis-driven protein transmembrane transporter activity	42,69,136
prenyltransferase activity	117,234,82
prephenate dehydratase activity	106240213
prephenate dehydrogenase activity	9,0,206
prephenate dehydrogenase (NADP+) activity	114,73,250
primary metabolic process	209,16,41
proline biosynthetic process	136244248
proline-tRNA ligase activity	135162108
prolyl-tRNA aminoacylation	166,38,87
prostaglandin biosynthetic process	40167176
prostaglandin D2 11-ketoreductase activity	230,233,93
prostaglandin-E2 9-reductase activity	125,169,4
prostaglandin-F synthase activity	118139170
proteasome core complex	100,58,67
proteinaceous extracellular matrix	52219187
protein-arginine deiminase activity	153,50,68
protein catabolic process	25,193,27
protein complex	40110242
protein disulfide oxidoreductase activity	192,201,83
protein folding	45,69,129
protein-glutamine N-methyltransferase activity	238,3,108
protein homodimerization activity	117,90,60
protein homooligomerization	140,113,10
protein homotetramerization	130,37,119
protein import	54224125
protein insertion into membrane	73,240,48
protein kinase C-activating G-protein coupled receptor signaling pathway	202,186,85
protein lipoylation	236183190
protein metabolic process	195,98,60
protein methyltransferase activity	191,70,199
protein-N(PI)-phosphohistidine-mannose phosphotransferase system transporter activity	248,249,5
protein-N(PI)-phosphohistidine-sugar phosphotransferase activity	214,34,137
protein oligomerization	7,168,95
protein peptidyl-prolyl isomerization	177,98,56
protein phosphorylation	99,9,97
protein polymerization	58,137,64
protein processing	190,96,158
protein refolding	25170104
protein secretion	150,217,27
protein secretion by the type II secretion system	68,115,6
protein serine/threonine kinase activity	30253104
protein targeting	6,231,7
protein transport	86235184
protein transport by the Sec complex	3125241
protein transporter activity	54,52,54
protein tyrosine phosphatase activity	10,134,23
proteolysis	25140130
proteolysis involved in cellular protein catabolic process	162,6,131
proton transport	156237131
proton-transporting ATPase activity, rotational mechanism	149,154,62
proton-transporting ATP synthase activity, rotational mechanism	54,12,231
proton-transporting ATP synthase complex, catalytic core F(1)	159,40,201
proton-transporting ATP synthase complex, coupling factor F(o)	132,216,6
protoporphyrinogen IX biosynthetic process	243,152,41
pseudouridine synthase activity	110,94,185
pseudouridine synthesis	244,46,173
pullulanase activity	151185203
purine nucleobase biosynthetic process	212,79,165
purine-nucleoside phosphorylase activity	230233221
purine nucleotide biosynthetic process	142,45,245
purine nucleotide metabolic process	97,127,57
purine ribonucleoside monophosphate biosynthetic process	41190174
purine ribonucleoside salvage	192,212,83
putrescine biosynthetic process	31,75,192
putrescine biosynthetic process from arginine via N-carbamoylputrescine	48182178
putrescine carbamoyltransferase activity	193242237
putrescine-importing ATPase activity	73,70,116
pyridoxal kinase activity	207182249
pyridoxal phosphate binding	32,55,8
pyridoxal phosphate biosynthetic process	95107194
pyridoxamine-phosphate oxidase activity	205,141,63
pyridoxine biosynthetic process	158197233
pyrimidine-containing compound salvage	66,76,49
pyrimidine nucleobase metabolic process	222134180
pyrimidine nucleoside catabolic process	58142199
pyrimidine nucleoside metabolic process	254235199
pyrimidine-nucleoside phosphorylase activity	184,195,18
pyrimidine nucleotide metabolic process	99146198
pyrophosphatase activity	239,124,85
pyrroline-5-carboxylate reductase activity	96,253,15
pyruvate carboxylase activity	213,75,227
pyruvate dehydrogenase (acetyl-transferring) activity	119,217,76
pyruvate kinase activity	52,108,14
pyruvate oxidase activity	20102243
quaternary-ammonium-compound-transporting ATPase activity	43197171
queuine tRNA-ribosyltransferase activity	97191178
queuosine biosynthetic process	7,255,23
quinone binding	255225241
quorum sensing	227,143,6
(R)-carnitine:4-(trimethylammonio)butanoate antiporter activity	57,59,62
(R)-carnitine transport	198,5,160
recombinase activity	143,140,1
reductive pentose-phosphate cycle	147,44,162
regulation of carbohydrate metabolic process	239202233
regulation of catalytic activity	201,163,37
regulation of cell proliferation	42170201
regulation of cell shape	51,72,151
regulation of DNA-dependent transcription, elongation	210,9,48
regulation of DNA-dependent transcription, termination	147,94,109
regulation of DNA repair	203203122
regulation of DNA replication	94150218
regulation of epidermal growth factor receptor signaling pathway	126,25,174
regulation of nitrogen utilization	65251171
regulation of phosphorelay signal transduction system	168209245
regulation of photosynthesis	135,156,7
regulation of proteasomal protein catabolic process	148,234,32
regulation of sporulation	180,62,231
regulation of synaptic growth at neuromuscular junction	54,178,21
regulation of transcription, DNA-dependent	117135206
regulation of translation	65,58,233
regulation of translational fidelity	159120109
removal of superoxide radicals	152,36,175
replisome	127,86,158
response to acidity	162219190
response to amino acid stimulus	240,88,41
response to antibiotic	112244126
response to arsenic-containing substance	113133155
response to cadmium ion	5,30,229
response to cold	182175138
response to DNA damage stimulus	138187245
response to drug	251163179
response to follicle-stimulating hormone stimulus	143162145
response to heat	127,72,203
response to herbicide	66,95,115
response to light stimulus	70,153,69
response to mechanical stimulus	235,97,126
response to mercury ion	26216162
response to methotrexate	67,170,41
response to osmotic stress	53,243,98
response to oxidative stress	246,14,82
response to reactive oxygen species	123213167
response to redox state	160,124,59
response to stimulus	87127143
response to stress	201,117,83
response to temperature stimulus	42,81,150
response to toxic substance	232,194,12
retinol dehydrogenase activity	23,93,152
retinol metabolic process	103236144
retinyl-palmitate esterase activity	166130175
rhamnose metabolic process	88,12,95
riboflavin biosynthetic process	205167179
riboflavin kinase activity	48,148,81
riboflavin reductase (NADPH) activity	55232217
riboflavin synthase activity	7141123
riboflavin synthase complex	199,59,30
riboflavin transporter activity	133,188,8
ribokinase activity	253,38,182
ribonuclease H activity	150208151
ribonuclease III activity	235,184,58
ribonuclease M5 activity	188228220
ribonuclease P activity	192,230,65
ribonucleoside binding	151,12,223
ribonucleoside-diphosphate reductase activity, thioredoxin disulfide as acceptor	215,19,253
ribonucleoside-diphosphate reductase complex	51254142
ribonucleoside monophosphate biosynthetic process	232,100,4
ribonucleoside-triphosphate reductase activity	167,66,9
ribose-5-phosphate isomerase activity	155211124
ribose phosphate diphosphokinase activity	212,4,110
ribosomal large subunit assembly	84,55,59
ribosomal-protein-alanine N-acetyltransferase activity	132,123,56
ribosomal small subunit biogenesis	113132254
ribosome	209,130,49
ribosome binding	167,76,228
ribosome biogenesis	234,204,75
ribosylnicotinamide kinase activity	199246212
ribulose-phosphate 3-epimerase activity	192,74,13
RNA binding	89232224
RNA catabolic process	138,117,98
RNA-dependent ATPase activity	223202213
RNA (guanine-N7)-methylation	137,23,221
RNA interference	176,93,108
RNA metabolic process	102,52,194
RNA methylation	109,11,171
RNA methyltransferase activity	108,94,54
RNA polymerase complex	142209111
RNA processing	169,52,242
RNA repair	197162222
rRNA (adenine-C2-)-methyltransferase activity	39,47,160
rRNA (adenine-N6,N6-)-dimethyltransferase activity	69,201,69
rRNA base methylation	3233238
rRNA binding	172,134,29
rRNA catabolic process	61,175,33
rRNA (guanine-N1-)-methyltransferase activity	15104163
rRNA methylation	230,89,162
rRNA methyltransferase activity	48244191
rRNA processing	109,16,75
rRNA (pseudouridine-N3-)-methyltransferase activity	158,12,200
(S)-2-(5-amino-1-(5-phospho-D-ribosyl)imidazole-4-carboxamido)succinate AMP-lyase (fumarate-forming) activity	57232239
(S)-2-haloacid dehalogenase activity	110220182
S-adenosylmethionine biosynthetic process	111,40,56
S-adenosylmethionine-dependent methyltransferase activity	8210224
salicin transmembrane transporter activity	233171106
secondary active sulfate transmembrane transporter activity	2,221,68
selenocysteinyl-tRNA(Sec) biosynthetic process	17,39,168
septin ring	196,188,78
septin ring assembly	106,21,250
sequence-specific DNA binding	191,21,102
sequence-specific DNA binding transcription factor activity	194,33,88
serine O-acetyltransferase activity	90228144
serine-tRNA ligase activity	120197201
serine-type D-Ala-D-Ala carboxypeptidase activity	89,173,50
serine-type endopeptidase activity	172,111,30
serine-type peptidase activity	54,11,120
seryl-tRNA aminoacylation	37,172,31
shikimate 3-dehydrogenase (NADP+) activity	151,83,178
shikimate kinase activity	66152232
shikimate metabolic process	64,26,225
short-chain carboxylesterase activity	59197136
S-(hydroxymethyl)glutathione dehydrogenase activity	47214179
sialate O-acetylesterase activity	237218134
siderophore biosynthetic process	151,88,2
sigma factor activity	188,166,13
signal recognition particle, endoplasmic reticulum targeting	239,146,3
signal transducer activity	129,111,64
signal transduction by phosphorylation	111215140
single-stranded DNA binding	119,87,126
sister chromatid cohesion	238138195
site-specific DNA-methyltransferase (adenine-specific) activity	72247214
small GTPase mediated signal transduction	217,94,169
small molecule binding	129,17,231
small molecule metabolic process	119134225
small protein activating enzyme activity	240184133
small ribosomal subunit	105150156
sodium:dicarboxylate symporter activity	204,133,67
sodium ion transport	127180202
solute:hydrogen antiporter activity	126,27,93
SOS response	49,92,148
spermidine-importing ATPase activity	128,56,53
sporulation	42241138
sporulation resulting in formation of a cellular spore	96,221,13
S-ribosylhomocysteine lyase activity	186134242
SRP-dependent cotranslational protein targeting to membrane	179,192,71
SSU rRNA binding	228196178
starch binding	208,24,2
starch catabolic process	51,43,49
starch synthase activity	185,131,79
streptomycin biosynthetic process	45,159,73
stromule	154,223,75
structural constituent of ribosome	135120202
substrate-specific transmembrane transporter activity	79,47,188
succinate dehydrogenase activity	63,22,179
succinyl-diaminopimelate desuccinylase activity	55,169,83
sucrose alpha-glucosidase activity	54,192,38
sucrose:hydrogen symporter activity	151,199,20
sucrose metabolic process	90141156
sugar:hydrogen symporter activity	54136192
sugar-phosphatase activity	21,74,125
sulfate transport	2,91,78
sulfuric ester hydrolase activity	252150124
sulfurtransferase activity	239,21,246
superoxide dismutase activity	145,140,73
superoxide metabolic process	152,172,12
symporter activity	232168173
tagatose-6-phosphate kinase activity	179,44,146
tagatose-bisphosphate aldolase activity	160171112
teichoic acid biosynthetic process	81164251
teichoic acid D-alanylation	13,73,41
teichoic acid transport	77109148
teichoic-acid-transporting ATPase activity	210194181
terpenoid biosynthetic process	108,194,17
tetrahydrodipicolinate N-acetyltransferase activity	98,116,89
tetrahydrofolate biosynthetic process	226,118,60
tetrahydrofolate interconversion	220244237
tetrahydrofolylpolyglutamate biosynthetic process	96128147
tetrahydrofolylpolyglutamate synthase activity	242215198
thiaminase activity	248129131
thiamine biosynthetic process	75,121,6
thiamine catabolic process	23169103
thiamine diphosphate biosynthetic process	49,10,51
thiamine diphosphokinase activity	91,82,201
thiamine metabolic process	138212113
thiamine-phosphate diphosphorylase activity	241,78,59
thiamine pyrophosphate binding	216,94,250
thiamine transmembrane transporter activity	29,41,41
thiamine transport	233,84,160
thiolester hydrolase activity	82,93,71
thioredoxin-disulfide reductase activity	153240102
thioredoxin peroxidase activity	196162160
thiosulfate sulfurtransferase activity	229,132,9
threonine biosynthetic process	217178159
threonine metabolic process	90,40,136
threonine synthase activity	237,232,9
threonine-tRNA ligase activity	77,83,116
threonine-type endopeptidase activity	222,39,114
threonyl-tRNA aminoacylation	120,33,53
thylakoid	43,6,226
thymidine kinase activity	209,188,44
thymidylate kinase activity	82,82,107
thymidylate synthase activity	250174173
toxin biosynthetic process	39,218,79
trans-1,2-dihydrobenzene-1,2-diol dehydrogenase activity	220,62,107
transaminase activity	253,191,63
transcription antitermination	22133138
transcription, DNA-dependent	59,37,110
transferase activity	94,82,6
transferase activity, transferring acyl groups	227,51,175
transferase activity, transferring acyl groups other than amino-acyl groups	88,37,62
transferase activity, transferring alkyl or aryl (other than methyl) groups	121,222,2
transferase activity, transferring glycosyl groups	236146255
transferase activity, transferring hexosyl groups	125,98,125
transferase activity, transferring pentosyl groups	114177253
transferase activity, transferring phosphorus-containing groups	172,20,75
trans-hexaprenyltranstransferase activity	97,247,0
transition metal ion binding	128236165
transketolase activity	0,33,249
translation	118186109
translational initiation	184,45,125
translational termination	227,154,6
translation elongation factor activity	46,108,79
translation initiation factor activity	146,93,169
translation release factor activity, codon specific	225,208,70
transmembrane transport	42,111,26
transmembrane transporter activity	146,213,63
transport	31124227
transporter activity	204,85,162
transposase activity	33187167
transposition	170156255
transposition, DNA-mediated	64,17,168
trehalose 6-phosphate phosphorylase activity	188162103
trehalose catabolic process	51,47,111
tricarboxylic acid cycle	167211214
tricarboxylic acid cycle enzyme complex	227,103,77
triose-phosphate isomerase activity	47106156
tripeptide aminopeptidase activity	245,249,57
tRNA 3'-terminal CCA addition	40,225,88
tRNA 3'-trailer cleavage	243,9,220
tRNA (adenine-N1-)-methyltransferase activity	172,84,127
tRNA adenylyltransferase activity	188,30,0
tRNA aminoacylation for protein translation	174,41,103
tRNA binding	72,40,68
tRNA cytidylyltransferase activity	95102148
tRNA dihydrouridine synthase activity	254,155,80
tRNA dihydrouridine synthesis	24172137
tRNA dimethylallyltransferase activity	243,68,153
tRNA (guanine(37)-N(1))-methyltransferase activity	90,210,23
tRNA (guanine-N7-)-methyltransferase activity	234247219
tRNA methyltransferase activity	216,144,23
tRNA modification	11,35,63
tRNA processing	190,229,20
tRNA pseudouridine synthesis	158,26,215
tRNA thio-modification	186,40,213
tRNA wobble uridine modification	174172237
tryptophan biosynthetic process	188,125,51
tryptophan catabolic process to kynurenine	204,74,188
tryptophan synthase activity	170167118
tryptophan-tRNA ligase activity	94,73,125
tryptophanyl-tRNA aminoacylation	65138234
type II protein secretion system complex	210,163,82
Type II site-specific deoxyribonuclease activity	88,13,94
Type I site-specific deoxyribonuclease activity	120,52,3
tyrosine-based site-specific recombinase activity	200,59,60
tyrosine biosynthetic process	239151254
tyrosine catabolic process	225,38,191
tyrosine-tRNA ligase activity	85,94,233
tyrosyl-tRNA aminoacylation	50146201
UDP-galactopyranose mutase activity	183,91,182
UDP-glucose 4-epimerase activity	25,37,195
UDP-glucose:hexose-1-phosphate uridylyltransferase activity	75,66,118
UDP-glucose metabolic process	18,144,75
UDP-glucosyltransferase activity	226,41,5
UDP-N-acetyl-D-glucosamine:N-acetylmuramoyl-L-alanyl-D-glutamyl-meso-2,6-diaminopimelyl-D-alanyl-D-alanine-diphosphoundecaprenol 4-beta-N-acetylglucosaminlytransferase activity	25,179,6
UDP-N-acetylgalactosamine biosynthetic process	38102159
UDP-N-acetylglucosamine 1-carboxyvinyltransferase activity	236245126
UDP-N-acetylglucosamine 2-epimerase activity	227,32,116
UDP-N-acetylglucosamine biosynthetic process	99,3,12
UDP-N-acetylglucosamine diphosphorylase activity	125,182,95
UDP-N-acetylglucosamine metabolic process	7,62,98
UDP-N-acetylmuramate dehydrogenase activity	194106221
UDP-N-acetylmuramate-L-alanine ligase activity	108211225
UDP-N-acetylmuramoylalanine-D-glutamate ligase activity	196212242
UDP-N-acetylmuramoylalanyl-D-glutamyl-2,6-diaminopimelate-D-alanyl-D-alanine ligase activity	220126171
UDP-N-acetylmuramoyl-L-alanyl-D-glutamyl-meso-2,6-diaminopimelyl-D-alanyl-D-alanine:undecaprenyl-phosphate transferase activity	211,39,150
UDP-N-acetylmuramoyl-tripeptide-D-alanyl-D-alanine ligase activity	83,93,200
UMP kinase activity	183152187
UMP salvage	227111230
undecaprenol kinase activity	15,92,11
undecaprenyl-diphosphatase activity	225,76,201
undecaprenyldiphospho-muramoylpentapeptide beta-N-acetylglucosaminyltransferase activity	23237106
unfolded protein binding	15,7,46
unidirectional conjugation	134,3,76
uracil DNA N-glycosylase activity	102178216
uracil phosphoribosyltransferase activity	164200188
uracil salvage	223,13,93
uridine kinase activity	24,14,159
uridine nucleosidase activity	45,121,7
uridine phosphorylase activity	199203201
UTP biosynthetic process	219,15,81
UTP:glucose-1-phosphate uridylyltransferase activity	100,54,121
vacuolar membrane	220,48,20
valine biosynthetic process	65,216,39
valine metabolic process	153,15,56
valine transport	234137128
valine-tRNA ligase activity	19,214,36
valyl-tRNA aminoacylation	159,71,144
very-long-chain-(S)-2-hydroxy-acid oxidase activity	154117150
viral capsid	36,9,171
viral capsid assembly	120,84,91
viral DNA genome packaging	26,18,191
viral entry into host cell	206,64,144
virion	89153136
visual perception	133245132
vitamin K metabolic process	233,166,34
voltage-gated chloride channel activity	188163199
voltage-gated potassium channel activity	194,87,255
voltage-gated potassium channel complex	230,115,20
xanthine metabolic process	124236201
xanthine phosphoribosyltransferase activity	2172133
xenobiotic-transporting ATPase activity	91214136
XMP salvage	52,149,98
xylan 1,4-beta-xylosidase activity	16,90,57
xylan catabolic process	173,28,232
xylose isomerase activity	33,30,145
xylulokinase activity	201175238
xylulose metabolic process	205,7,194
zinc-exporting ATPase activity	232129138
zinc ion binding	83,2,170
zinc ion transport	153,1,156
zinc transporting ATPase activity	15,90,99
KEGG
2-Oxocarboxylic acid metabolism	53226105
ABC transporters	142,0,52
Alanine	63,22,163
Alanine, aspartate and glutamate metabolism	143,13,249
Aminoacyl-tRNA biosynthesis	146,88,208
Aminobenzoate degradation	130101178
Amino sugar and nucleotide sugar metabolism	239,98,26
Arachidonic acid metabolism	228,42,81
Arginine and proline metabolism	220,203,4
Ascorbate and aldarate metabolism	233242181
Bacterial secretion system	39128119
Basal transcription factors	231139238
Base excision repair	146214183
Benzoate degradation	48,105,92
beta-Lactam resistance	86246120
Biosynthesis of amino acids	149100153
Biosynthesis of siderophore group nonribosomal peptides	15,17,2
Biosynthesis of unsaturated fatty acids	239138162
Biosynthesis of vancomycin group antibiotics	144,233,29
Biotin metabolism	28188170
Butanoate metabolism	99,131,65
Carbon metabolism	230171117
Carotenoid biosynthesis	87141150
Chloroalkane and chloroalkene degradation	201,216,16
Citrate cycle (TCA cycle)	110,161,54
Cysteine and methionine metabolism	162172233
D-Alanine metabolism	120126102
Degradation of aromatic compounds	216149122
D-Glutamine and D-glutamate metabolism	106,12,90
DNA replication	132198198
Epithelial cell signaling in Helicobacter pylori infection	6,18,93
Fatty acid metabolism	67,47,152
Folate biosynthesis	10,30,83
Fructose and mannose metabolism	105,198,81
Galactose metabolism	104,83,223
Glutathione metabolism	92,236,77
Glycerolipid metabolism	41121241
Glycerophospholipid metabolism	144,106,18
Glycine, serine and threonine metabolism	16,41,148
Glycolysis / Gluconeogenesis	168155164
Glyoxylate and dicarboxylate metabolism	22,52,220
Histidine metabolism	1,182,36
Homologous recombination	249,80,69
Inositol phosphate metabolism	244,207,93
Limonene and pinene degradation	240,3,56
Lipoic acid metabolism	75,24,53
Lipopolysaccharide biosynthesis	125,203,50
Lysine biosynthesis	100,5,26
Mismatch repair	238235178
Nicotinate and nicotinamide metabolism	176202230
Nitrogen metabolism	67,93,205
Nitrotoluene degradation	240,72,65
Nucleotide excision repair	100,232,7
One carbon pool by folate	129155205
Other glycan degradation	255243165
Oxidative phosphorylation	130,0,74
Pantothenate and CoA biosynthesis	126,253,88
Penicillin and cephalosporin biosynthesis	240116164
Pentose and glucuronate interconversions	109,94,99
Pentose phosphate pathway	86251122
Peptidoglycan biosynthesis	155219189
Phenylalanine metabolism	77217210
Phosphonate and phosphinate metabolism	38,73,249
Phosphotransferase system (PTS)	78,226,50
Polyketide sugar unit biosynthesis	87,43,90
Porphyrin and chlorophyll metabolism	132,154,51
Primary bile acid biosynthesis	210122112
Propanoate metabolism	168,106,37
Proteasome	127157185
Protein export	34,138,54
Purine metabolism	116,78,14
Pyrimidine metabolism	109,112,48
Pyruvate metabolism	120159189
Riboflavin metabolism	13,243,36
Ribosome	136,61,22
RNA degradation	196132192
Selenocompound metabolism	168,90,41
Staphylococcus aureus infection	44252153
Starch and sucrose metabolism	221,50,12
Sulfur metabolism	6,227,82
Sulfur relay system	227246133
Terpenoid backbone biosynthesis	36,229,71
Thiamine metabolism	135,6,138
Tryptophan metabolism	92255242
Two-component system	8,98,9
Tyrosine metabolism	197,18,35
Ubiquinone and other terpenoid-quinone biosynthesis	247180167
Valine	43177135
Valine, leucine and isoleucine degradation	16,21,197
Vibrio cholerae pathogenic cycle	208103210
Vitamin B6 metabolism	210,251,29
